# Supplementary material for: The Role of Transcranial Direct Current Stimulation in Chronic Shoulder Pain: A Scoping Review
Source: Brain Sci. 2025 May 28;15(6):584. doi: 10.3390/brainsci15060584 (PMC12191168; doi:10.3390/brainsci15060584)
Supplement: Supplementary file 1 [file brainsci-15-00584-s001.zip]

Archive with 1 entries (1 files):
- brainsci-3649021-supplementary.pdf
